# Supplementary material for: Virological characterization of a new isolated strain of Andes virus involved in the recent person-to-person transmission outbreak reported in Argentina
Source: PLoS Negl Trop Dis. 2025 Jun 16;19(6):e0013205. doi: 10.1371/journal.pntd.0013205 (PMC12201636; doi:10.1371/journal.pntd.0013205)
Supplement: S1 Table — Comparative levels of viral RNA (S1A) and viral particles (S1B) in culture supernatants of Vero E6 infected with Andes/ARG and ARG-Epuyén strains (MOI = 0.002). (XLSX) [file pntd.0013205.s001.xlsx]

## Sheet: Table S1.A
Table S1A. Comparative kinetics curves of viral RNA from Andes/ARG and ARG-Epuyén strains in Vero E6.
Days after infection (moi=0.002)	Andes/ARG (RNA copyn°/ml supernatant)	ARG-Epuyén (RNA copyn°/ml supernatant)
3	5.43437e+07	18009.4
4	1.57528e+09	261992
5	3.78593e+09	845298
6	3.0765e+09	1.68433e+06
7	1.97786e+09	4.56634e+06
8	2.05891e+09	4.69025e+07
9	2.20144e+09	5.65707e+07
10	2.2461e+09	7.74853e+07
11	1.68433e+09	1.08285e+08
12	1.57528e+09	2.11478e+08
13	1.3779e+09	1.56477e+08
14	1.12722e+09	5.18562e+07
15	8.06605e+08	2.83905e+07

## Sheet: Table S1.B
Table S1B. Comparative kinetics curves of viral particles from Andes/ARG and ARG-Epuyén strains in Vero E6.
Days after infection (moi= 0.002)	Andes/ARG (log 10 FFU/ml supernatant)	ARG-Epuyén (log 10 FFU/ml supernatant)
3	200000	NA
4	19000000	NA
5	NA	26
6	30000000	260
7	24000000	NA
8	NA	30000
9	NA	NA
10	2000000	NA
11	1500000	290000
12	1200000	NA
13	920000	NA
14	NA	NA
15	NA	2200000
16	NA	NA
17	NA	2100000
18	NA	NA
19	NA	NA
20	NA	NA
21	NA	1860000
NA= no avaiable data because no were measure
