# Supplementary material for: Virological characterization of a new isolated strain of Andes virus involved in the recent person-to-person transmission outbreak reported in Argentina
Source: PLoS Negl Trop Dis. 2025 Jun 16;19(6):e0013205. doi: 10.1371/journal.pntd.0013205 (PMC12201636; doi:10.1371/journal.pntd.0013205)
Supplement: S2 Table — (XLSX) [file pntd.0013205.s002.xlsx]

## Sheet: Table S2
Table S2. Comparative kinetics curves of ANDV strains in Vero E6 and A549 cells.
	A549 cell culture		VeroE6 cell culture
Days after infetion (moi= 1)	ARG-Epuyén (RNA copyn°/ml supernatant)	Andes/ARG (RNA copyn°/ml supernatant)	ARG-Epuyén (RNA copyn°/ml supernatant)	Andes/ARG (RNA copyn°/ml supernatant)
0	3500000	720000	5300000	580000
3	4300000	1100000	17000000	83000000
4	5600000	4000000	89000000	360000000
5	11000000	42000000	140000000	620000000
6	14000000	160000000	68000000	500000000
7	31000000	19000000	200000000	750000000
10	47000000	68000000	260000000	810000000
